# Supplementary material for: A Density Functional Theory for the Average Electron Energy
Source: J Chem Theory Comput. 2023 Jan 24;19(3):799–807. doi: 10.1021/acs.jctc.2c00899 (PMC9933435; doi:10.1021/acs.jctc.2c00899)
Supplement: Supplementary file 2 — ct2c00899_si_002.xlsx [file ct2c00899_si_002.xlsx]

## Sheet: Sheet1
		H	MRCI:	13.605			He+	MRCI:	54.419			H2+	MRCI:	30.019			H-	MRCI:	1.571			He	MRCI:	26.601			H2	MRCI:	17.689			HF	MRCI:	165.352			H2O	MRCI:	131.152			NH3	MRCI:	101.658			CH4	MRCI:	76.485
Type	Functional	χ̅ (DFT*)	χ̅ (orb)	%Error χ̅ (DFT*)	%Error χ̅ (orb)		χ̅ (DFT*)	χ̅ (orb)	%Error χ̅ (DFT*)	%Error χ̅ (orb)		χ̅ (DFT*)	χ̅ (orb)	%Error χ̅ (DFT*)	%Error χ̅ (orb)		χ̅ (DFT*)	χ̅ (orb)	%Error χ̅ (DFT*)	%Error χ̅ (orb)		χ̅ (DFT*)	χ̅ (orb)	%Error χ̅ (DFT*)	%Error χ̅ (orb)		χ̅ (DFT*)	χ̅ (orb)	%Error χ̅ (DFT*)	%Error χ̅ (orb)		χ̅ (DFT*)	χ̅ (orb)	%Error χ̅ (DFT*)	%Error χ̅ (orb)		χ̅ (DFT*)	χ̅ (orb)	%Error χ̅ (DFT*)	%Error χ̅ (orb)		χ̅ (DFT*)	χ̅ (orb)	%Error χ̅ (DFT*)	%Error χ̅ (orb)		χ̅ (DFT*)	χ̅ (orb)	%Error χ̅ (DFT*)
hybrid	B3LYP	13.7446	8.76696	1.02598	-35.5607		54.3559	44.5105	-0.11589	-18.2078		30.4503	25.0037	1.43689	-16.707		1.56317	-2.43188	-0.498265	-254.798		26.5524	17.9862	-0.182735	-32.3853		17.4778	11.8266	-1.1942	-33.1414		165.458	148.368	0.0643387	-10.2713		131.165	116.395	0.00962808	-11.2517		101.666	88.9424	0.00813369	-12.5082		76.4747	65.5101	-0.0135225
hybrid	TPSSh	13.6127	8.34029	0.0569335	-38.6969		54.434	43.883	0.0276201	-19.3609		30.4197	24.6168	1.33483	-17.996		1.45932	-2.62862	-7.10885	-267.321		26.2875	17.2088	-1.17837	-35.3079		17.3868	11.3452	-1.70862	-35.8627		165.41	147.202	0.0349965	-10.9765		131.134	115.403	-0.0133752	-12.0086		101.653	88.0883	-0.00447919	-13.3484		76.479	64.7686	-0.00779094
hybrid	X3LYP	13.6055	8.81295	0.00393091	-35.2227		54.179	44.6544	-0.441013	-17.9433		30.288	25.0475	0.896184	-16.5611		1.42505	-2.41338	-9.29044	-253.62		26.373	18.1032	-0.857266	-31.9455		17.3226	11.8865	-2.07112	-32.803		165.301	148.663	-0.0307445	-10.0933		131.014	116.644	-0.104845	-11.0619		101.523	89.1534	-0.13241	-12.3007		76.3373	65.689	-0.19305
GGA	TPSS	13.6149	7.75797	0.0731341	-42.9771		54.4376	42.7164	0.0342706	-21.5046		30.4726	24.0157	1.51104	-19.9984		1.4637	-3.04142	-6.82998	-293.597		26.3109	16.267	-1.0904	-38.8483		17.4012	10.7284	-1.62724	-39.3501		165.515	145.359	0.0985685	-12.091		131.208	113.798	0.0423228	-13.2317		101.694	86.6892	0.0357177	-14.7247		76.4971	63.5481	0.0157613
hybrid	O3LYP	13.6057	8.14246	0.0051312	-40.151		54.2568	43.3826	-0.298003	-20.2805		30.4659	24.4211	1.48865	-18.6478		1.34617	-2.94618	-14.3109	-287.535		26.402	16.9864	-0.748169	-36.1436		17.4049	11.185	-1.60586	-36.7688		165.201	146.609	-0.0912787	-11.3352		130.976	114.887	-0.13455	-12.4013		101.519	87.6324	-0.136607	-13.7969		76.3342	64.3461	-0.197155
hybrid	B1LYP	13.5189	8.92125	-0.633102	-34.4267		54.2231	45.0014	-0.359907	-17.3058		30.2095	25.1743	0.634757	-16.1386		1.28807	-2.36222	-18.0099	-250.364		26.297	18.3454	-1.14267	-31.035		17.1992	12.0068	-2.76914	-32.1231		165.303	149.253	-0.0298197	-9.73634		130.998	117.147	-0.117146	-10.6783		101.492	89.5806	-0.162989	-11.8804		76.2929	66.0503	-0.251112
GGA	BLYP	13.5038	7.38844	-0.743508	-45.6932		54.1718	41.8925	-0.454213	-23.0187		30.3077	23.5689	0.961722	-21.4868		1.31124	-3.46537	-16.535	-320.584		26.3716	15.8857	-0.862279	-40.2814		17.2187	10.3907	-2.65884	-41.2592		165.534	144.396	0.109965	-12.6735		131.151	112.918	-0.000949242	-13.903		101.558	85.8859	-0.0983986	-15.5149		76.2847	62.8147	-0.261906
GGA	BP86	13.6299	7.61266	0.18294	-44.0452		54.0361	42.0059	-0.703581	-22.8102		30.4306	23.7732	1.37099	-20.8061		1.64301	-3.17203	4.58374	-301.912		26.332	15.8664	-1.01127	-40.3541		17.4188	10.5003	-1.52771	-40.6392		165.608	144.534	0.154984	-12.5904		131.277	113.074	0.0955476	-13.7842		101.707	86.0307	0.0482315	-15.3724		76.413	62.9162	-0.0941978
hybrid	LG1LYP	13.541	8.92588	-0.470493	-34.3927		54.2435	44.9859	-0.322504	-17.3343		30.183	25.1779	0.546195	-16.1269		1.32247	-2.38236	-15.8196	-251.646		26.4036	18.3916	-0.741929	-30.8611		17.2279	12.0416	-2.60692	-31.9262		165.558	149.288	0.124404	-9.71485		131.212	117.178	0.0456341	-10.6545		101.67	89.6107	0.0120123	-11.8508		76.4379	66.0765	-0.0615306
GGA	SOGGA11	13.851	7.73538	1.80802	-43.1431		54.3096	42.416	-0.200946	-22.0566		30.4969	23.9109	1.5919	-20.3474		1.24164	-3.30129	-20.9648	-310.139		26.4151	15.7755	-0.698659	-40.6957		17.5306	10.5926	-0.895308	-40.1177		165.178	144.438	-0.105046	-12.6482		130.916	112.975	-0.179878	-13.8598		101.547	86.0387	-0.108803	-15.3646		76.5372	63.1144	0.0682807
hybrid	SOGGA11X	13.8702	10.1471	1.94943	-25.4162		54.4324	47.209	0.0246199	-13.249		30.4644	26.4628	1.48376	-11.8465		1.49544	-1.58942	-4.80948	-201.172		26.3044	19.8374	-1.11505	-25.4262		17.386	13.0726	-1.71308	-26.0975		165.449	152.335	0.0588965	-7.8724		131.222	119.871	0.0534271	-8.60168		101.756	91.9648	0.0964052	-9.53506		76.5443	68.1087	0.0774882
hybrid	MN15	13.6196	9.50847	0.107336	-30.1104		54.7462	45.6316	0.60121	-16.1477		29.9205	25.4769	-0.328188	-15.1306		1.18689	-1.94616	-24.4498	-223.88		26.6395	19.4284	0.144556	-26.9637		17.197	12.8332	-2.78129	-27.4512		164.856	147.086	-0.30015	-11.0466		130.638	115.593	-0.392279	-11.8635		101.256	88.6046	-0.3958	-12.8405		76.2063	65.6424	-0.364344
hybrid	PW6B95	13.6997	9.20833	0.696367	-32.3166		54.5808	45.5891	0.297289	-16.2257		30.3583	25.4802	1.13023	-15.1198		1.33177	-2.25664	-15.2281	-243.644		26.5456	18.6159	-0.208207	-30.0182		17.3207	12.1659	-2.08205	-31.2231		165.791	149.896	0.265306	-9.34738		131.433	117.704	0.214502	-10.2537		101.882	90.0621	0.220837	-11.4068		76.645	66.4712	0.209153
hybrid	PBE0	13.6807	9.12044	0.556359	-32.9626		54.2498	45.1723	-0.310904	-16.9917		30.39	25.3967	1.23593	-15.3981		1.3146	-2.218	-16.3211	-241.184		25.9948	18.2041	-2.27901	-31.5659		17.1447	12.0043	-3.07696	-32.1369		164.942	149.172	-0.247875	-9.78539		130.735	117.107	-0.318221	-10.7088		101.295	89.5522	-0.357003	-11.9083		76.1117	65.9967	-0.4881
GGA	PBE	13.6139	7.57429	0.065534	-44.3272		54.0982	42.0383	-0.589473	-22.7506		30.4142	23.7716	1.31652	-20.8115		1.29386	-3.32768	-17.6409	-311.819		25.9976	15.7344	-2.26832	-40.8502		17.109	10.3784	-3.27894	-41.3284		165.107	144.294	-0.14799	-12.7352		130.826	112.859	-0.248653	-13.9482		101.305	85.8412	-0.347206	-15.5588		76.053	62.7493	-0.564816
GGA	M11L	13.9575	7.72749	2.59106	-43.2011		55.157	44.2	1.35606	-18.7784		30.6908	23.7379	2.23794	-20.9239		2.31878	-3.23679	47.5989	-306.034		26.3413	17.3954	-0.976235	-34.6061		17.5531	10.8152	-0.768473	-38.8594		164.807	149.646	-0.32941	-9.49874		130.794	117.368	-0.273173	-10.5103		101.531	89.5725	-0.125359	-11.8884		76.5766	65.8659	0.119715
Double-hybrid	B2PLYP	13.544	10.6552	-0.448293	-21.682		54.2889	48.5013	-0.238999	-10.8743		30.1211	26.9779	0.340063	-10.1305		1.03856	-1.27159	-33.8915	-180.941		25.9134	20.8932	-2.58482	-21.4572		16.9146	13.6329	-4.37761	-22.93		164.604	154.465	-0.452407	-6.58404		130.42	121.669	-0.557873	-7.23045		101.039	93.5119	-0.608758	-8.01327		75.9469	69.4722	-0.703511
LSDA	LSDA	13.4277	7.79062	-1.30294	-42.7371		52.3473	41.6462	-3.807	-23.4712		30.0007	23.7993	-0.061051	-20.719		1.89137	-2.85611	20.3927	-281.802		25.6333	15.9981	-3.63774	-39.859		17.376	10.7436	-1.76954	-39.264		163.323	143.965	-1.22683	-12.9345		129.375	112.599	-1.35528	-14.1462		100.168	85.6632	-1.46583	-15.7339		75.2052	62.6623	-1.67324
	MAE	0.0961458	5.04188				0.307876	10.2281				0.331991	5.25159				0.256845	4.17362				0.321099	8.99416				0.378475	6.12513				0.355783	17.6315				0.302909	15.3082				0.24652	13.19				0.227954	11.3849
	Average			0.30688	-37.059				-0.305631	-18.7951				1.06269	-17.4942				-8.28519	-265.666				-1.19103	-33.8114				-2.13961	-34.6268				-0.113894	-10.663				-0.179731	-11.6721				-0.195684	-12.9748				-0.243549
[truncated: 15 more columns]
